# Supplementary material for: A systematic analysis of immune genes and overall survival in cancer patients
Source: BMC Cancer. 2019 Dec 16;19:1225. doi: 10.1186/s12885-019-6414-6 (PMC6915928; doi:10.1186/s12885-019-6414-6)
Supplement: Supplementary file 2 — Additional file 2: Table S1. Gene set enrichment results of prognostic genes in 22 cancer types. [file 12885_2019_6414_MOESM2_ESM.xls]

## Sheet: Supplement_table1
Supplemental Table 1. Gene set enrichment results of prognostic genes in 22 cancer types.
KEGG pathway Name	Main category	Subcategory	Size	BLCA_NES	BLCA_FDR	BRCA_NES	BRCA_FDR	CESC_NES	CESC_FDR	COAD_NES	COAD_FDR	GBM_NES	GBM_FDR	HNSC_NES	HNSC_FDR	KIRC_NES	KIRC_FDR	KIRP_NES	KIRP_FDR	LGG_NES	LGG_FDR	LIHC_NES	LIHC_FDR	LUAD_NES	LUAD_FDR	LUSC_NES	LUSC_FDR	OV_NES	OV_FDR	PAAD_NES	PAAD_FDR	SARC_NES	SARC_FDR	STAD_NES	STAD_FDR	Count
Cell cycle	Cellular Processes	Cell growth and death	118	0.1	1	0.093	0.738099	0.15	0.249446	0.093	0.762877	0.051	0.864149	0.14	0.904622	0.66	0.000957538	0.46	1.9104e-07	0.65	0.000141689	0.52	3.09333e-15	0.35	0.0005856	0.076	0.484626	0.093	0.390414	0.35	0.0269686	0.28	0.000644571	0.13	0.881995	7
Oocyte meiosis	Cellular Processes	Cell growth and death	118	0.19	0.482828	0.1	0.670151	0.1	0.713033	0.085	0.834138	0.093	0.454616	0.19	0.412137	0.57	0.0850871	0.34	0.00960608	0.57	0.0270629	0.36	2.176e-05	0.26	0.103429	0.034	0.930287	0.059	0.740326	0.24	0.690412	0.19	0.179748	0.14	0.687017	3
p53 signaling pathway	Cellular Processes	Cell growth and death	66	0.17	0.757506	0.17	0.152113	0.045	0.995667	0.14	0.580829	0.061	0.745565	0.18	0.527757	0.7	0.00249965	0.29	0.204765	0.64	0.0077584	0.35	0.00369901	0.33	0.0198286	0.11	0.390942	0.091	0.487507	0.42	0.005008	0.18	0.268203	0.15	0.633709	5
Apoptosis	Cellular Processes	Cell growth and death	134	0.18	0.653425	0.16	0.0899907	0.11	0.621603	0.13	0.466594	0.089	0.457956	0.24	0.087884	0.59	0.0371699	0.26	0.2499	0.62	0.000542933	0.23	0.161082	0.28	0.0321838	0.037	0.905389	0.075	0.620521	0.24	0.690412	0.25	0.00251209	0.17	0.335494	4
Apoptosis - multiple species	Cellular Processes	Cell growth and death	31	0.16	0.782066	0.22	0.0844718	0.062	0.817396	0.13	0.588681	0.031	0.839758	0.35	0.0367908	0.62	0.103112	0.41	0.038969	0.62	0.0580335	0.22	0.372233	0.25	0.340057	0.065	0.548626	0.097	0.510733	0.19	0.995183	0.16	0.454015	0.25	0.102875	2
Ferroptosis	Cellular Processes	Cell growth and death	40	0.12	0.937657	0.18	0.1849	0.12	0.501107	0.025	1	0.12	0.338113	0.22	0.324981	0.48	0.656489	0.25	0.502516	0.68	0.00995726	0.28	0.131836	0.35	0.0387477	0.05	0.650804	0.05	0.740326	0.15	1	0.075	0.876052	0.15	0.660062	2
Necroptosis	Cellular Processes	Cell growth and death	157	0.17	0.735074	0.13	0.233672	0.15	0.19841	0.064	1	0.064	0.752277	0.2	0.352449	0.46	0.796811	0.22	0.653641	0.51	0.18488	0.17	0.716333	0.21	0.443064	0.057	0.587417	0.051	0.889648	0.23	0.751869	0.22	0.0241975	0.096	1	1
Cellular senescence	Cellular Processes	Cell growth and death	156	0.13	1	0.096	0.71523	0.12	0.570106	0.09	0.772155	0.077	0.611128	0.21	0.278505	0.54	0.174922	0.24	0.397162	0.59	0.0032937	0.31	0.000599273	0.28	0.0201283	0.071	0.517549	0.083	0.46233	0.3	0.0834093	0.2	0.0690487	0.12	1	3
Regulation of actin cytoskeleton	Cellular Processes	Cell motility	207	0.22	0.183385	0.087	0.802041	0.15	0.143632	0.072	1	0.12	0.100582	0.23	0.0796188	0.57	0.0313504	0.24	0.431871	0.58	0.00114826	0.2	0.332036	0.27	0.0198286	0.063	0.529675	0.068	0.640664	0.26	0.359776	0.13	0.699333	0.2	0.0228474	4
Focal adhesion	Cellular Processes	Cellular community - eukaryotes	194	0.28	0.00424	0.12	0.384613	0.15	0.190736	0.082	0.905818	0.088	0.454616	0.27	0.00343771	0.6	0.0064529	0.3	0.0243788	0.64	8.32e-06	0.22	0.203755	0.26	0.0523348	0.093	0.309759	0.036	1	0.28	0.140754	0.12	0.772757	0.29	4.448e-07	6
Adherens junction	Cellular Processes	Cellular community - eukaryotes	66	0.26	0.21515	0.12	0.457378	0.18	0.172664	0.11	0.632226	0.076	0.618889	0.17	0.630797	0.65	0.0177186	0.26	0.398886	0.64	0.0077584	0.33	0.00819902	0.15	0.884365	0.03	0.903638	0.11	0.379984	0.35	0.0834093	0.17	0.36421	0.24	0.0281624	4
Tight junction	Cellular Processes	Cellular community - eukaryotes	166	0.18	0.644885	0.13	0.235303	0.16	0.172538	0.084	0.852201	0.042	1	0.19	0.460745	0.58	0.0331138	0.23	0.490764	0.46	0.591205	0.25	0.0404999	0.29	0.0108019	0.072	0.489922	0.06	0.740326	0.27	0.378079	0.15	0.446378	0.23	0.00201967	4
Gap junction	Cellular Processes	Cellular community - eukaryotes	86	0.21	0.426727	0.081	0.798606	0.12	0.564596	0.07	0.985363	0.093	0.457956	0.2	0.419558	0.59	0.0600402	0.2	0.841866	0.52	0.18921	0.27	0.0642236	0.2	0.607111	0.07	0.517549	0.058	0.740326	0.22	0.845442	0.12	0.762362	0.3	0.000336	1
Mitophagy - animal	Cellular Processes	Transport and catabolism	61	0.098	1	0.033	1	0.082	0.811975	0.016	1	0.049	0.804848	0.16	0.646347	0.51	0.471355	0.28	0.258209	0.43	0.739773	0.3	0.0464089	0.11	0.992716	0.049	0.68744	0.016	1	0.28	0.470276	0.23	0.0847081	0.098	1	1
Autophagy - animal	Cellular Processes	Transport and catabolism	118	0.19	0.57185	0.093	0.738099	0.12	0.532808	0.059	1	0.076	0.611128	0.19	0.412137	0.6	0.0251255	0.18	0.937531	0.48	0.388399	0.18	0.631398	0.19	0.637641	0.042	0.818326	0.068	0.645349	0.31	0.0961807	0.13	0.699333	0.093	1	1
Lysosome	Cellular Processes	Transport and catabolism	121	0.19	0.516129	0.12	0.464253	0.083	0.894347	0.058	1	0.15	0.0557734	0.18	0.515032	0.48	0.680032	0.12	1	0.57	0.0239352	0.15	0.878143	0.21	0.501575	0.033	0.945166	0.074	0.620521	0.21	0.984898	0.17	0.254486	0.12	0.901471	1
Endocytosis	Cellular Processes	Transport and catabolism	245	0.18	0.516129	0.094	0.751282	0.13	0.312479	0.09	0.762877	0.065	0.745565	0.2	0.208923	0.56	0.0383093	0.18	0.998445	0.47	0.510169	0.23	0.0642236	0.18	0.770403	0.069	0.484626	0.069	0.630579	0.29	0.0583339	0.12	0.796961	0.17	0.220258	1
Phagosome	Cellular Processes	Transport and catabolism	145	0.2	0.426727	0.12	0.428549	0.097	0.785108	0.097	0.67957	0.076	0.611128	0.16	0.722165	0.45	0.878151	0.17	0.990054	0.65	4.16e-05	0.19	0.571523	0.29	0.0175024	0.062	0.545441	0.069	0.630579	0.19	1	0.16	0.365319	0.17	0.292191	2
Peroxisome	Cellular Processes	Transport and catabolism	82	0.17	0.735446	0.11	0.570707	0.15	0.328067	0.073	0.969144	0.085	0.584197	0.17	0.602517	0.62	0.0269285	0.26	0.389557	0.46	0.528725	0.37	0.000355368	0.2	0.636354	0.049	0.705241	0.049	0.852682	0.17	1	0.17	0.314038	0.098	1	2
ABC transporters	Environmental Information Processing	Membrane transport	44	0.16	0.782066	0.18	0.152113	0.091	0.71279	0.091	0.762877	0.14	0.279435	0.18	0.527757	0.52	0.414673	0.2	0.792356	0.5	0.364504	0.3	0.074702	0.3	0.134698	0.091	0.484626	0.068	0.630579	0.3	0.445064	0.068	0.920927	0.27	0.0243007	1
MAPK signaling pathway	Environmental Information Processing	Signal transduction	251	0.19	0.482828	0.1	0.614989	0.14	0.249446	0.096	0.65151	0.076	0.611128	0.22	0.115631	0.51	0.297483	0.2	0.882947	0.58	0.00048768	0.17	0.810051	0.22	0.250904	0.064	0.517549	0.08	0.459917	0.23	0.690412	0.16	0.351902	0.17	0.154386	1
ErbB signaling pathway	Environmental Information Processing	Signal transduction	84	0.21	0.388964	0.11	0.60049	0.13	0.46303	0.036	1	0.083	0.597912	0.26	0.0755832	0.6	0.0586215	0.26	0.332998	0.48	0.455574	0.13	0.917683	0.23	0.372511	0.083	0.473717	0.06	0.740326	0.25	0.627544	0.24	0.0360487	0.13	0.805171	1
Ras signaling pathway	Environmental Information Processing	Signal transduction	221	0.18	0.653425	0.1	0.696214	0.15	0.142897	0.1	0.588681	0.063	0.765165	0.23	0.0755832	0.52	0.21402	0.19	0.92511	0.52	0.0976448	0.18	0.694133	0.25	0.0523348	0.05	0.734872	0.068	0.630579	0.19	1	0.16	0.270238	0.21	0.00478623	1
Rap1 signaling pathway	Environmental Information Processing	Signal transduction	208	0.21	0.329363	0.11	0.591283	0.11	0.71279	0.082	0.91125	0.062	0.767103	0.24	0.0453367	0.5	0.415617	0.22	0.663724	0.54	0.0251166	0.22	0.199551	0.22	0.307591	0.058	0.580829	0.096	0.34818	0.2	1	0.16	0.270238	0.27	2.976e-06	3
Calcium signaling pathway	Environmental Information Processing	Signal transduction	180	0.2	0.388964	0.12	0.351143	0.12	0.558672	0.072	1	0.078	0.611128	0.21	0.199096	0.5	0.474811	0.28	0.0874835	0.53	0.0754896	0.14	0.930623	0.22	0.31744	0.067	0.517549	0.067	0.653793	0.19	1	0.17	0.224663	0.27	8.36571e-06	1
cGMP-PKG signaling pathway	Environmental Information Processing	Signal transduction	162	0.23	0.183385	0.068	0.953673	0.14	0.29966	0.062	1	0.08	0.597912	0.19	0.476866	0.53	0.215926	0.26	0.218656	0.47	0.482625	0.25	0.0569551	0.2	0.519194	0.049	0.734872	0.093	0.379984	0.15	1	0.15	0.406013	0.25	0.000709333	1
cAMP signaling pathway	Environmental Information Processing	Signal transduction	194	0.15	0.896577	0.12	0.334072	0.11	0.598131	0.062	1	0.077	0.611128	0.16	0.724732	0.51	0.356329	0.28	0.0740988	0.56	0.0130954	0.17	0.75392	0.19	0.666384	0.077	0.420925	0.067	0.645349	0.21	0.995451	0.16	0.323016	0.2	0.0220117	2
NF-kappa B signaling pathway	Environmental Information Processing	Signal transduction	90	0.12	1	0.22	0.00327229	0.23	0.00701197	0.1	0.675607	0.078	0.611128	0.28	0.0367908	0.53	0.282943	0.24	0.460688	0.62	0.00470957	0.17	0.716333	0.22	0.399787	0.011	1	0.078	0.608375	0.11	1	0.33	5.536e-05	0.14	0.691454	5
HIF-1 signaling pathway	Environmental Information Processing	Signal transduction	96	0.16	0.843782	0.12	0.393943	0.24	0.003884	0.062	1	0.1	0.369743	0.24	0.129685	0.59	0.0521642	0.25	0.40692	0.54	0.103822	0.24	0.152121	0.22	0.42309	0.042	0.803171	0.052	0.832393	0.19	1	0.17	0.331543	0.14	0.75559	1
FoxO signaling pathway	Environmental Information Processing	Signal transduction	129	0.17	0.738954	0.1	0.675093	0.093	0.811975	0.078	0.961073	0.062	0.75354	0.21	0.27063	0.65	0.00108114	0.22	0.640636	0.56	0.0350837	0.34	0.000103631	0.21	0.473181	0.031	0.980461	0.047	0.908781	0.21	0.969592	0.17	0.268203	0.16	0.523957	3
Sphingolipid signaling pathway	Environmental Information Processing	Signal transduction	112	0.2	0.482828	0.098	0.699248	0.062	0.995107	0.062	1	0.098	0.400244	0.17	0.625707	0.66	0.001152	0.23	0.556952	0.49	0.345918	0.25	0.0920205	0.28	0.0548444	0.027	1	0.071	0.630579	0.25	0.606703	0.15	0.454015	0.12	0.89808	1
Phospholipase D signaling pathway	Environmental Information Processing	Signal transduction	140	0.25	0.0974317	0.036	1	0.14	0.308088	0.071	1	0.05	0.892505	0.24	0.0914472	0.64	0.001152	0.2	0.855734	0.5	0.257898	0.21	0.261359	0.26	0.103429	0.064	0.529675	0.071	0.630579	0.21	0.916478	0.15	0.461419	0.23	0.00691778	2
mTOR signaling pathway	Environmental Information Processing	Signal transduction	143	0.15	0.946341	0.12	0.409189	0.084	0.907857	0.098	0.675607	0.063	0.752277	0.17	0.646347	0.63	0.00272741	0.19	0.90021	0.49	0.334979	0.18	0.60338	0.17	0.877078	0.042	0.851274	0.091	0.390414	0.22	0.880973	0.13	0.648041	0.13	0.805171	1
PI3K-Akt signaling pathway	Environmental Information Processing	Signal transduction	338	0.22	0.0974317	0.11	0.399508	0.12	0.511875	0.083	0.906062	0.059	0.843856	0.21	0.085033	0.52	0.156487	0.27	0.0452513	0.54	0.0109499	0.21	0.218849	0.23	0.152783	0.05	0.734872	0.065	0.67427	0.23	0.627544	0.12	0.882605	0.24	3.01333e-06	3
AMPK signaling pathway	Environmental Information Processing	Signal transduction	119	0.22	0.331487	0.084	0.801174	0.13	0.418164	0.092	0.762877	0.059	0.783927	0.18	0.554517	0.63	0.00618954	0.25	0.357072	0.45	0.616069	0.27	0.0350802	0.19	0.64179	0.034	0.93167	0.076	0.620521	0.28	0.334962	0.2	0.093172	0.12	0.988095	2
Wnt signaling pathway	Environmental Information Processing	Signal transduction	141	0.15	0.92561	0.2	0.002592	0.099	0.761456	0.057	1	0.071	0.649776	0.16	0.740016	0.57	0.0689008	0.26	0.218656	0.58	0.00795537	0.16	0.793801	0.21	0.501575	0.043	0.833401	0.064	0.695561	0.24	0.627544	0.18	0.219853	0.19	0.0950237	2
Notch signaling pathway	Environmental Information Processing	Signal transduction	48	0.17	0.751274	0.15	0.335611	0.15	0.409093	0.062	0.985363	0.042	0.828025	0.1	0.943661	0.52	0.415826	0.31	0.157807	0.65	0.0145106	0.1	0.93124	0.19	0.657747	0.021	0.919182	0.042	0.852682	0.35	0.0981923	0.23	0.116157	0.062	1	1
Hedgehog signaling pathway	Environmental Information Processing	Signal transduction	44	0.2	0.501588	0.16	0.257358	0.16	0.312479	0.091	0.762877	0.14	0.279435	0.14	0.757716	0.64	0.0555691	0.2	0.792356	0.59	0.0760543	0.18	0.582857	0.18	0.669177	0	1	0.11	0.379984	0.27	0.574549	0.11	0.703693	0.3	0.0122391	1
TGF-beta signaling pathway	Environmental Information Processing	Signal transduction	83	0.28	0.0974317	0.096	0.707231	0.072	0.913582	0.14	0.341003	0.06	0.752277	0.14	0.784186	0.59	0.0701277	0.31	0.0740988	0.52	0.223167	0.17	0.701796	0.16	0.884365	0.072	0.517549	0.036	0.948363	0.2	0.98207	0.12	0.713027	0.24	0.0189213	1
VEGF signaling pathway	Environmental Information Processing	Signal transduction	58	0.22	0.387437	0.14	0.351143	0.1	0.657498	0.086	0.792341	0.1	0.454616	0.19	0.496099	0.66	0.021696	0.19	0.855734	0.62	0.0210908	0.21	0.400886	0.29	0.103429	0.034	0.831438	0.086	0.534047	0.24	0.712584	0.19	0.241351	0.1	1	2
Apelin signaling pathway	Environmental Information Processing	Signal transduction	135	0.18	0.653425	0.089	0.758645	0.13	0.418164	0.1	0.632226	0.089	0.457956	0.27	0.01476	0.59	0.0371699	0.27	0.20348	0.49	0.344884	0.24	0.120813	0.23	0.292624	0.096	0.309759	0.074	0.620521	0.2	1	0.19	0.163742	0.22	0.0133555	3
Hippo signaling pathway	Environmental Information Processing	Signal transduction	149	0.19	0.516129	0.15	0.0811869	0.1	0.751412	0.11	0.588681	0.067	0.700313	0.13	0.943661	0.58	0.0421006	0.26	0.218656	0.52	0.150312	0.22	0.203755	0.22	0.343786	0.054	0.653075	0.11	0.34818	0.3	0.0961807	0.13	0.634056	0.21	0.0171346	2
Jak-STAT signaling pathway	Environmental Information Processing	Signal transduction	152	0.092	1	0.18	0.0119462	0.16	0.136043	0.053	1	0.059	0.787685	0.21	0.22787	0.51	0.356329	0.22	0.736062	0.41	0.91309	0.12	0.994065	0.21	0.443064	0.033	0.980461	0.053	0.866218	0.21	0.96865	0.14	0.51848	0.079	1	1
TNF signaling pathway	Environmental Information Processing	Signal transduction	108	0.13	1	0.17	0.0717956	0.17	0.172664	0.11	0.588681	0.11	0.279435	0.21	0.27063	0.59	0.0421006	0.18	0.937531	0.67	9.28e-05	0.19	0.475117	0.2	0.534204	0.074	0.517549	0.083	0.527944	0.19	1	0.22	0.0420614	0.12	0.935312	3
Cytokine-cytokine receptor interaction	Environmental Information Processing	Signaling molecules and interaction	262	0.11	1	0.2	2.864e-05	0.23	1.984e-06	0.069	1	0.073	0.633191	0.29	5.54667e-05	0.45	0.899048	0.22	0.71619	0.46	0.549148	0.16	0.85295	0.23	0.189455	0.076	0.40663	0.05	0.94425	0.15	1	0.2	0.0241975	0.13	0.936789	4
Neuroactive ligand-receptor interaction	Environmental Information Processing	Signaling molecules and interaction	274	0.14	1	0.077	0.95108	0.084	0.977124	0.08	0.961073	0.055	0.907315	0.14	0.987351	0.38	1	0.18	1	0.48	0.335686	0.11	1	0.17	0.938208	0.036	1	0.047	0.979692	0.18	1	0.1	0.981686	0.21	0.001994	1
ECM-receptor interaction	Environmental Information Processing	Signaling molecules and interaction	80	0.39	0.00016512	0.16	0.146087	0.15	0.312479	0.12	0.580829	0.075	0.626286	0.29	0.0325261	0.52	0.343704	0.36	0.01212	0.72	1.3024e-05	0.24	0.192992	0.3	0.0421038	0.075	0.517549	0.025	1	0.36	0.0551206	0.11	0.774109	0.4	1.6416e-07	6
Cell adhesion molecules (CAMs)	Environmental Information Processing	Signaling molecules and interaction	138	0.18	0.647016	0.18	0.0119462	0.18	0.0583385	0.094	0.743949	0.072	0.648366	0.28	0.0124739	0.45	0.877123	0.22	0.640636	0.67	1.172e-05	0.2	0.376774	0.36	9.01333e-05	0.072	0.517549	0.051	0.876753	0.19	1	0.21	0.0437572	0.22	0.0177734	6
RNA degradation	Genetic Information Processing	Folding, sorting and degradation	76	0.17	0.735233	0.053	0.953673	0.066	0.940343	0.079	0.906062	0.079	0.611128	0.2	0.429621	0.63	0.0242973	0.2	0.839801	0.51	0.257451	0.22	0.266201	0.11	1	0.053	0.653075	0.053	0.785569	0.25	0.627544	0.14	0.523843	0.066	1	1
Proteasome	Genetic Information Processing	Folding, sorting and degradation	44	0.16	0.782066	0.14	0.384613	0.11	0.564596	0	1	0.023	0.943282	0.41	0.00186133	0.68	0.0205631	0.18	0.862332	0.52	0.270083	0.2	0.422294	0.41	0.00402236	0.023	0.903638	0.091	0.527944	0.23	0.800509	0.091	0.812046	0	1	3
Protein export	Genetic Information Processing	Folding, sorting and degradation	22	0.27	0.350979	0.045	0.802041	0.14	0.46303	0.045	0.985363	0.045	0.740578	0.41	0.0269952	0.45	0.690949	0.18	0.81485	0.55	0.263576	0.23	0.347677	0.14	0.809114	0.045	0.633725	0.14	0.379984	0.18	0.984898	0.14	0.532548	0	1	1
SNARE interactions in vesicular transport	Genetic Information Processing	Folding, sorting and degradation	34	0.24	0.397777	0.059	0.808203	0.088	0.710585	0.059	0.985363	0.088	0.597912	0.12	0.827087	0.74	0.00839242	0.15	0.924006	0.56	0.18488	0.18	0.591916	0.088	0.992716	0.088	0.517549	0.059	0.679895	0.15	1	0.12	0.654391	0.059	1	1
Protein processing in endoplasmic reticulum	Genetic Information Processing	Folding, sorting and degradation	160	0.19	0.482828	0.1	0.695391	0.17	0.0977006	0.088	0.792341	0.069	0.662078	0.24	0.0739243	0.59	0.0242973	0.24	0.397162	0.59	0.00222289	0.19	0.552386	0.19	0.692927	0.025	1	0.1	0.34818	0.22	0.854575	0.18	0.163995	0.081	1	2
DNA replication	Genetic Information Processing	Replication and repair	36	0.056	1	0	1	0.31	0.00701197	0.056	0.985363	0.056	0.740578	0.056	1	0.58	0.192312	0.39	0.0449032	0.67	0.0175302	0.47	0.000261647	0.39	0.0179522	0.11	0.420925	0.14	0.34818	0.28	0.574549	0.33	0.00918756	0.11	0.89808	6
Nucleotide excision repair	Genetic Information Processing	Replication and repair	45	0.13	0.908033	0.044	0.933659	0.27	0.0173258	0.044	1	0.022	0.944866	0.11	0.904622	0.58	0.179916	0.24	0.521209	0.6	0.0584794	0.18	0.601636	0.24	0.331384	0	1	0.089	0.534047	0.18	1	0.27	0.0423329	0.067	1	2
Homologous recombination	Genetic Information Processing	Replication and repair	34	0.088	1	0.088	0.71523	0.088	0.710585	0.059	0.985363	0.12	0.411482	0.059	1	0.47	0.668823	0.38	0.0505613	0.5	0.376455	0.32	0.0547686	0.44	0.00399764	0	1	0.15	0.34818	0.53	0.003552	0.26	0.0726557	0.088	1	2
Fanconi anemia pathway	Genetic Information Processing	Replication and repair	44	0.18	0.653425	0.045	0.926776	0.091	0.71279	0.045	1	0.068	0.649776	0.068	1	0.55	0.303232	0.36	0.0497022	0.55	0.18921	0.39	0.00369901	0.34	0.039903	0	1	0.11	0.379984	0.36	0.0961807	0.091	0.812046	0.11	0.89808	3
Spliceosome	Genetic Information Processing	Transcription	115	0.15	0.914801	0.12	0.399508	0.087	0.851608	0.1	0.632226	0.043	0.933269	0.14	0.872426	0.65	0.0018969	0.28	0.157807	0.48	0.427892	0.3	0.00819902	0.18	0.727014	0.035	0.91362	0.087	0.459917	0.18	1	0.22	0.0437572	0.035	1	3
Aminoacyl-tRNA biosynthesis	Genetic Information Processing	Translation	43	0.28	0.21515	0.26	0.0119126	0.14	0.450722	0.14	0.580829	0.047	0.78619	0.37	0.00948561	0.56	0.263177	0.33	0.137653	0.47	0.513664	0.4	0.00301736	0.23	0.399787	0.047	0.68744	0.047	0.785569	0.12	1	0.19	0.285018	0.07	1	3
Ribosome biogenesis in eukaryotes	Genetic Information Processing	Translation	70	0.086	1	0.057	0.93268	0.13	0.46567	0.029	1	0.11	0.307463	0.2	0.419558	0.61	0.0474196	0.37	0.0126415	0.51	0.258847	0.39	0.000273778	0.2	0.581948	0.043	0.755467	0.043	0.889648	0.26	0.608068	0.21	0.116157	0.043	1	3
Ribosome	Genetic Information Processing	Translation	131	0.053	1	0.21	0.000822857	0.031	1	0.015	1	0.023	1	0.16	0.716029	0.6	0.025556	0.21	0.81485	0.63	0.000494345	0.053	1	0.099	1	0.015	1	0.053	0.848804	0.076	1	0.15	0.51848	0.0076	1	3
RNA transport	Genetic Information Processing	Translation	158	0.16	0.857809	0.07	0.95108	0.095	0.812978	0.07	1	0.038	1	0.12	1	0.6	0.0116531	0.32	0.0130014	0.44	0.78149	0.3	0.00163913	0.22	0.405056	0.07	0.517549	0.076	0.582063	0.25	0.580249	0.23	0.00934798	0.044	1	4
Metabolic pathways	Global Map	Metabolism	1187	0.18	0.324541	0.095	0.768248	0.13	0.1791	0.089	0.632226	0.076	0.411482	0.17	0.600087	0.55	0.00024	0.25	0.00346481	0.47	0.270083	0.27	7.784e-15	0.22	0.0404698	0.043	1	0.074	0.379984	0.23	0.521905	0.15	0.189971	0.092	1	4
Carbon metabolism	Global Map	Metabolism	110	0.18	0.648741	0.082	0.802041	0.13	0.46567	0.11	0.596315	0.14	0.100582	0.23	0.164004	0.55	0.187985	0.4	0.000225067	0.53	0.143933	0.41	4.0192e-07	0.22	0.4177	0.036	0.903638	0.045	0.908781	0.18	1	0.15	0.51848	0.018	1	2
2-Oxocarboxylic acid metabolism	Global Map	Metabolism	17	0.18	0.653425	0.12	0.502382	0.12	0.507558	0.18	0.580829	0	1	0.18	0.527757	0.53	0.422524	0.65	0.0010816	0.59	0.18921	0.47	0.0093405	0.059	0.966625	0	1	0	1	0.24	0.767907	0.059	0.78708	0.059	1	2
Fatty acid metabolism	Global Map	Metabolism	44	0.36	0.0310326	0.11	0.537758	0.14	0.46303	0.18	0.200566	0.045	0.787694	0.14	0.757716	0.61	0.0892633	0.36	0.0497022	0.55	0.18921	0.32	0.0423272	0.18	0.669177	0.068	0.540744	0.091	0.527944	0.14	1	0.16	0.432645	0.14	0.751935	3
Biosynthesis of amino acids	Global Map	Metabolism	70	0.16	0.819398	0.086	0.751282	0.13	0.46567	0.14	0.466594	0.071	0.649776	0.21	0.324981	0.54	0.269052	0.36	0.0243788	0.47	0.482625	0.43	1.572e-05	0.16	0.871282	0.071	0.517549	0.057	0.740326	0.27	0.501765	0.23	0.0690487	0.029	1	2
Pathways in cancer	Human Diseases	Cancers: Overview	391	0.17	0.653425	0.14	0.016	0.13	0.260364	0.087	0.792341	0.064	0.767103	0.21	0.10166	0.59	0.0003504	0.29	0.00188343	0.6	1.8368e-06	0.21	0.168132	0.22	0.214763	0.059	0.540744	0.069	0.630579	0.25	0.414949	0.19	0.0241975	0.24	4.448e-07	6
Transcriptional misregulation in cancer	Human Diseases	Cancers: Overview	172	0.14	0.992513	0.17	0.0158609	0.11	0.636554	0.099	0.632226	0.07	0.65782	0.24	0.0453367	0.56	0.0562575	0.25	0.302779	0.56	0.0122755	0.16	0.821064	0.18	0.785287	0.047	0.778351	0.099	0.34818	0.24	0.633025	0.19	0.121114	0.12	1	3
Viral carcinogenesis	Human Diseases	Cancers: Overview	198	0.14	0.992513	0.13	0.298882	0.12	0.49976	0.091	0.762877	0.086	0.457956	0.17	0.600087	0.54	0.156033	0.23	0.502516	0.58	0.00219763	0.25	0.0391941	0.22	0.303558	0.03	1	0.061	0.740326	0.25	0.458482	0.23	0.00223086	0.076	1	3
Proteoglycans in cancer	Human Diseases	Cancers: Overview	198	0.21	0.331487	0.1	0.675093	0.11	0.710585	0.076	0.985363	0.11	0.22628	0.24	0.0453367	0.58	0.0205631	0.28	0.0505613	0.55	0.0251166	0.21	0.240672	0.2	0.527799	0.066	0.517549	0.076	0.569938	0.22	0.876108	0.13	0.687652	0.26	2.856e-05	4
MicroRNAs in cancer	Human Diseases	Cancers: Overview	149	0.2	0.401951	0.14	0.171529	0.15	0.249446	0.094	0.743949	0.1	0.307463	0.25	0.0453367	0.63	0.0020898	0.32	0.0181895	0.63	0.000150063	0.28	0.0118994	0.25	0.142076	0.074	0.484626	0.054	0.852682	0.3	0.0961807	0.17	0.270238	0.23	0.00349811	6
Central carbon metabolism in cancer	Human Diseases	Cancers: Overview	63	0.24	0.329363	0.095	0.707231	0.22	0.0419452	0.048	1	0.16	0.100582	0.32	0.0192533	0.63	0.03198	0.24	0.546776	0.59	0.0491241	0.25	0.144385	0.32	0.0390097	0.063	0.548626	0.032	0.94425	0.3	0.32289	0.14	0.538135	0.095	1	5
Choline metabolism in cancer	Human Diseases	Cancers: Overview	95	0.26	0.10299	0.095	0.71523	0.14	0.418164	0.053	1	0.074	0.648366	0.19	0.474658	0.69	0.000373333	0.19	0.87923	0.49	0.336726	0.19	0.540034	0.21	0.48144	0.042	0.803171	0.095	0.402505	0.27	0.443878	0.15	0.507506	0.14	0.75559	1
Arginine biosynthesis	Metabolism	Amino acid metabolism	20	0.05	1	0.15	0.373224	0.2	0.249446	0	1	0.15	0.307463	0.1	0.808436	0.5	0.528647	0.45	0.0440995	0.25	0.994335	0.45	0.00930362	0.1	0.893971	0	1	0	1	0.3	0.538922	0.1	0.677427	0.1	0.881995	2
Alanine, aspartate and glutamate metabolism	Metabolism	Amino acid metabolism	35	0.11	0.953556	0.086	0.71523	0.14	0.435032	0.057	0.985363	0.14	0.279435	0.2	0.460745	0.49	0.604023	0.46	0.00662546	0.34	0.936504	0.49	0.0001668	0.2	0.576488	0.029	0.803171	0.057	0.695561	0.14	1	0.17	0.366631	0.14	0.710653	2
Glycine, serine and threonine metabolism	Metabolism	Amino acid metabolism	39	0.28	0.21515	0.077	0.751282	0.1	0.629015	0.18	0.276062	0.077	0.611128	0.15	0.678065	0.49	0.601196	0.33	0.133866	0.49	0.424878	0.51	1.93778e-05	0.21	0.538122	0.051	0.647079	0.026	0.923138	0.21	0.938412	0.23	0.132419	0.077	1	1
Cysteine and methionine metabolism	Metabolism	Amino acid metabolism	44	0.16	0.782066	0.045	0.926776	0.091	0.71279	0.14	0.580829	0.14	0.279435	0.2	0.424171	0.52	0.414673	0.3	0.228019	0.5	0.364504	0.45	0.000157486	0.3	0.134698	0.045	0.700791	0	1	0.25	0.690412	0.25	0.0726557	0.14	0.751935	1
Valine, leucine and isoleucine degradation	Metabolism	Amino acid metabolism	48	0.21	0.482828	0.042	0.952799	0.083	0.77546	0.15	0.580829	0.12	0.307463	0.12	0.841044	0.77	0.0003968	0.48	0.000736	0.56	0.132723	0.46	6.18667e-05	0.29	0.134698	0.042	0.734872	0.042	0.852682	0.15	1	0.062	0.956093	0.042	1	3
Lysine degradation	Metabolism	Amino acid metabolism	44	0.2	0.501588	0.068	0.802041	0.2	0.142897	0.14	0.580829	0.045	0.787694	0.25	0.203774	0.66	0.0342245	0.39	0.0316929	0.52	0.270083	0.39	0.00369901	0.25	0.309861	0.068	0.540744	0.023	0.948363	0.11	1	0.16	0.432645	0.11	0.89808	3
Arginine and proline metabolism	Metabolism	Amino acid metabolism	44	0.16	0.782066	0.16	0.257358	0.2	0.142897	0.068	0.961073	0	1	0.14	0.757716	0.59	0.141281	0.45	0.00283022	0.5	0.364504	0.36	0.00898712	0.25	0.309861	0.091	0.484626	0.068	0.630579	0.16	1	0.23	0.127543	0.11	0.89808	2
Histidine metabolism	Metabolism	Amino acid metabolism	22	0.18	0.653425	0.23	0.120579	0.091	0.636554	0.091	0.762877	0	1	0.18	0.522952	0.77	0.0126323	0.23	0.640636	0.45	0.53102	0.45	0.00637195	0.27	0.296452	0.18	0.309759	0.045	0.731907	0.27	0.627544	0.23	0.22016	0.045	1	2
Tyrosine metabolism	Metabolism	Amino acid metabolism	35	0.17	0.72	0.14	0.367487	0.11	0.558672	0.11	0.632226	0.11	0.433683	0.23	0.324981	0.46	0.720082	0.31	0.20348	0.4	0.791245	0.46	0.000591238	0.29	0.20354	0.086	0.517549	0.086	0.570212	0.086	1	0.11	0.67816	0.086	1	1
Phenylalanine metabolism	Metabolism	Amino acid metabolism	17	0.24	0.482828	0.12	0.502382	0.12	0.507558	0.18	0.580829	0.059	0.648366	0.18	0.527757	0.65	0.137169	0.41	0.0968653	0.53	0.330099	0.59	0.0004656	0.24	0.42309	0.059	0.548626	0.12	0.441158	0.12	1	0.12	0.581781	0.12	0.75559	1
Tryptophan metabolism	Metabolism	Amino acid metabolism	37	0.24	0.350979	0.081	0.746655	0.11	0.589858	0.14	0.588681	0.081	0.611128	0.16	0.630797	0.65	0.0555691	0.46	0.00501995	0.59	0.0865824	0.38	0.00930362	0.3	0.152783	0.11	0.420925	0.081	0.609814	0.14	1	0.11	0.709572	0.11	0.907752	2
Phenylalanine, tyrosine and tryptophan biosynthesis	Metabolism	Amino acid metabolism	5	0	1	0	1	0.2	0.310323	0	1	0.2	0.307463	0.2	0.429751	0.8	0.0824302	0.6	0.0607564	0.6	0.249931	1	0	0	1	0	1	0.2	0.379984	0.2	0.767907	0	1	0	1	1
Glycolysis / Gluconeogenesis	Metabolism	Carbohydrate metabolism	66	0.14	0.937657	0.061	0.911244	0.21	0.0596421	0.12	0.588681	0.15	0.130133	0.32	0.0165471	0.5	0.528647	0.18	0.886784	0.55	0.143933	0.35	0.00369901	0.32	0.0346394	0.11	0.390942	0	1	0.26	0.608068	0.11	0.78708	0.015	1	3
Citrate cycle (TCA cycle)	Metabolism	Carbohydrate metabolism	30	0.1	0.980848	0.1	0.635633	0.13	0.46567	0.17	0.534456	0	1	0.13	0.732017	0.57	0.270084	0.6	0.0001136	0.47	0.50395	0.33	0.0536724	0.1	0.963622	0	1	0.067	0.630579	0.13	1	0.13	0.56603	0	1	1
Pentose phosphate pathway	Metabolism	Carbohydrate metabolism	28	0.14	0.822824	0	1	0.21	0.176846	0.071	0.876032	0.18	0.213839	0.25	0.267537	0.43	0.795774	0.18	0.839801	0.57	0.176168	0.43	0.00536129	0.36	0.0583101	0.14	0.371432	0.071	0.630579	0.25	0.703441	0.14	0.51848	0	1	1
Ascorbate and aldarate metabolism	Metabolism	Carbohydrate metabolism	25	0.36	0.0974317	0.08	0.71523	0.04	0.881532	0.08	0.792341	0.04	0.765165	0.08	0.925974	0.44	0.750861	0.44	0.0323692	0.2	1	0.28	0.174543	0.16	0.727014	0.08	0.517549	0	1	0.24	0.751869	0	1	0	1	1
Starch and sucrose metabolism	Metabolism	Carbohydrate metabolism	33	0.18	0.653425	0.091	0.696214	0.18	0.252856	0.061	0.969144	0.12	0.395054	0.21	0.412137	0.55	0.333744	0.12	0.990054	0.61	0.0797082	0.39	0.00884884	0.42	0.0076615	0.091	0.511469	0.12	0.379984	0.3	0.456377	0.12	0.631618	0.15	0.647107	2
Inositol phosphate metabolism	Metabolism	Carbohydrate metabolism	73	0.12	0.992513	0.12	0.428549	0.082	0.821587	0.12	0.588681	0.068	0.65782	0.19	0.474658	0.59	0.0850871	0.19	0.855734	0.49	0.364504	0.16	0.716333	0.33	0.0183297	0.027	0.931129	0.12	0.34818	0.27	0.470276	0.14	0.581781	0.14	0.75559	1
Pyruvate metabolism	Metabolism	Carbohydrate metabolism	38	0.079	1	0.11	0.606426	0.18	0.238183	0.053	1	0.11	0.457956	0.18	0.518682	0.45	0.762847	0.32	0.179922	0.47	0.479209	0.47	0.0001668	0.29	0.175509	0.053	0.633725	0.079	0.620521	0.18	1	0.16	0.442011	0	1	1
Glyoxylate and dicarboxylate metabolism	Metabolism	Carbohydrate metabolism	27	0.19	0.653425	0.15	0.360696	0.037	0.908303	0.11	0.632226	0.037	0.78619	0.15	0.673245	0.44	0.746927	0.41	0.0486761	0.56	0.218859	0.37	0.0289415	0.22	0.456708	0	1	0	1	0.074	1	0.22	0.216767	0	1	2
Propanoate metabolism	Metabolism	Carbohydrate metabolism	32	0.22	0.482828	0.031	0.936359	0.12	0.500681	0.12	0.596315	0.16	0.2672	0.19	0.511576	0.62	0.103112	0.41	0.038969	0.59	0.106265	0.38	0.0159838	0.31	0.134698	0.031	0.763277	0.062	0.653793	0.22	0.845442	0.094	0.768548	0.031	1	2
Butanoate metabolism	Metabolism	Carbohydrate metabolism	27	0.26	0.350979	0.037	0.888443	0.15	0.423263	0.11	0.632226	0.11	0.457956	0	1	0.74	0.0156796	0.33	0.179922	0.59	0.132158	0.56	6.18667e-05	0.26	0.319313	0.037	0.705241	0.037	0.785569	0.074	1	0.11	0.663949	0.074	1	2
Mucin type O-glycan biosynthesis	Metabolism	Glycan biosynthesis and metabolism	26	0	1	0.038	0.881048	0.19	0.249446	0.15	0.580829	0.038	0.771743	0.15	0.646347	0.35	0.94546	0.15	0.887855	0.69	0.0210908	0.12	0.838322	0.23	0.426769	0.038	0.700791	0.12	0.413824	0.23	0.782828	0.12	0.634469	0.077	1	1
Glycosaminoglycan degradation	Metabolism	Glycan biosynthesis and metabolism	19	0.32	0.243665	0.16	0.351143	0	1	0.21	0.332786	0.16	0.307463	0.16	0.600087	0.53	0.42872	0.16	0.855734	0.68	0.0447535	0.053	0.930623	0.21	0.505967	0.053	0.579195	0	1	0.21	0.854575	0	1	0.16	0.607728	1
Glycosaminoglycan biosynthesis - keratan sulfate	Metabolism	Glycan biosynthesis and metabolism	14	0.29	0.350979	0.071	0.696214	0.071	0.657498	0.071	0.790718	0	1	0.071	0.836697	0.71	0.0721966	0.29	0.421747	0.71	0.0447535	0.21	0.39991	0.21	0.48576	0.14	0.420925	0.071	0.620521	0.36	0.422404	0.071	0.709572	0.14	0.668248	1
Glycosphingolipid biosynthesis - lacto and neolacto series	Metabolism	Glycan biosynthesis and metabolism	27	0.22	0.482828	0.074	0.746655	0.15	0.423263	0.11	0.632226	0.11	0.457956	0.3	0.135517	0.63	0.114275	0.19	0.816089	0.41	0.724809	0.26	0.225193	0.44	0.00872889	0	1	0.074	0.630579	0.3	0.521468	0.15	0.495541	0.19	0.424597	1
Glycosphingolipid biosynthesis - globo and isoglobo series	Metabolism	Glycan biosynthesis and metabolism	14	0.14	0.759322	0.071	0.696214	0.21	0.249446	0.14	0.588681	0	1	0.14	0.628045	0.5	0.525835	0.14	0.855734	0.71	0.0447535	0.14	0.631398	0.21	0.48576	0.071	0.521549	0.071	0.620521	0.29	0.627544	0.071	0.709572	0.21	0.367022	1
Fatty acid degradation	Metabolism	Lipid metabolism	42	0.24	0.356615	0.12	0.502382	0.14	0.428659	0.14	0.580829	0.071	0.648366	0.14	0.724732	0.57	0.210244	0.33	0.124869	0.52	0.270083	0.52	4.75429e-06	0.26	0.253983	0.095	0.468571	0.024	0.94425	0.17	1	0.095	0.78708	0.071	1	1
Synthesis and degradation of ketone bodies	Metabolism	Lipid metabolism	10	0.3	0.350979	0	1	0.2	0.303847	0.1	0.671942	0	1	0	1	0.8	0.0392348	0.4	0.176528	0.8	0.0229783	0.5	0.0222532	0.4	0.128303	0	1	0	1	0.2	0.835532	0.1	0.578396	0	1	3
Primary bile acid biosynthesis	Metabolism	Lipid metabolism	17	0.18	0.653425	0.12	0.502382	0.12	0.507558	0.12	0.632226	0.059	0.648366	0.24	0.360504	0.82	0.0082947	0.059	1	0.41	0.652554	0.53	0.00262725	0.24	0.42309	0.12	0.459736	0	1	0.29	0.591763	0	1	0.12	0.75559	2
Glycerolipid metabolism	Metabolism	Lipid metabolism	53	0.25	0.329363	0.13	0.393943	0.13	0.46303	0.019	1	0.019	1	0.19	0.499764	0.6	0.0882639	0.17	0.90021	0.47	0.482625	0.32	0.0246914	0.17	0.764881	0.094	0.459736	0.075	0.630579	0.23	0.800509	0.17	0.363974	0.15	0.645108	1
Ether lipid metabolism	Metabolism	Lipid metabolism	40	0.22	0.426727	0.22	0.0497998	0.18	0.25496	0	1	0.05	0.765165	0.15	0.698565	0.48	0.656489	0.18	0.878644	0.42	0.70768	0.18	0.60338	0.25	0.319313	0	1	0.025	0.929166	0.32	0.316141	0.18	0.351902	0.025	1	1
One carbon pool by folate	Metabolism	Metabolism of cofactors and vitamins	18	0.33	0.21515	0.11	0.537758	0.11	0.525876	0.11	0.632226	0.11	0.457956	0.22	0.402268	0.67	0.100722	0.56	0.00662546	0.44	0.554753	0.44	0.0140537	0.44	0.0272536	0.056	0.57156	0	1	0.44	0.0961807	0.17	0.406586	0.056	1	3
Riboflavin metabolism	Metabolism	Metabolism of cofactors and vitamins	8	0.25	0.479935	0	1	0	1	0	1	0.12	0.455172	0.12	0.600087	0.88	0.021696	0.12	0.823947	0.75	0.0584794	0.25	0.306375	0.25	0.399787	0	1	0.12	0.441158	0.25	0.703441	0.25	0.234313	0	1	1
Vitamin B6 metabolism	Metabolism	Metabolism of cofactors and vitamins	6	0	1	0	1	0	1	0	1	0.17	0.378964	0.17	0.498483	0.67	0.203035	0.5	0.12358	0.5	0.388394	0.5	0.0528782	0	1	0	1	0.33	0.34818	0	1	0.17	0.366631	0.5	0.0243007	1
Nicotinate and nicotinamide metabolism	Metabolism	Metabolism of cofactors and vitamins	22	0.18	0.653425	0.045	0.802041	0.18	0.303847	0.091	0.762877	0.045	0.740578	0.23	0.374527	0.64	0.12658	0.23	0.640636	0.64	0.0783776	0.091	0.878143	0.18	0.637641	0.045	0.633725	0.18	0.34818	0.23	0.794939	0.27	0.110294	0.36	0.0123015	1
Pantothenate and CoA biosynthesis	Metabolism	Metabolism of cofactors and vitamins	18	0.11	0.86962	0	1	0.11	0.525876	0.11	0.632226	0.056	0.649776	0.22	0.402268	0.61	0.203004	0.22	0.658202	0.72	0.0251166	0.28	0.20835	0.33	0.16049	0.056	0.57156	0	1	0.28	0.627544	0.28	0.121223	0.056	1	1
Retinol metabolism	Metabolism	Metabolism of cofactors and vitamins	61	0.25	0.306872	0.066	0.870303	0.098	0.708054	0.066	0.985363	0.15	0.179782	0.033	1	0.43	0.878151	0.21	0.775345	0.31	1	0.3	0.0464089	0.13	0.963622	0.066	0.540744	0.033	0.941495	0.23	0.782828	0.13	0.616169	0.049	1	1
beta-Alanine metabolism	Metabolism	Metabolism of other amino acids	31	0.16	0.756528	0.16	0.300962	0.13	0.476008	0.13	0.588681	0.032	0.826988	0.16	0.627237	0.68	0.0421006	0.42	0.0316929	0.65	0.0417864	0.42	0.00483908	0.32	0.115951	0.13	0.390942	0	1	0.26	0.674476	0.19	0.282281	0.032	1	4
Selenocompound metabolism	Metabolism	Metabolism of other amino acids	14	0.071	0.953085	0.21	0.200368	0.071	0.657498	0.14	0.588681	0.071	0.611128	0.43	0.0453367	0.43	0.719512	0.36	0.216968	0.5	0.394798	0.43	0.035741	0.071	0.897716	0.071	0.521549	0.071	0.620521	0.071	1	0.14	0.487925	0.21	0.367022	2
D-Glutamine and D-glutamate metabolism	Metabolism	Metabolism of other amino acids	4	0	1	0	1	0.25	0.249446	0	1	0.75	0.006016	0	1	0.75	0.137084	0.5	0.153375	0.5	0.37414	0.25	0.290696	0.25	0.372511	0	1	0	1	0.75	0.0743409	0	1	0	1	1
D-Arginine and D-ornithine metabolism	Metabolism	Metabolism of other amino acids	1	0	1	0	1	0	1	0	1	0	1	0	1	1	0	0	1	0	1	1	0	0	1	0	1	0	1	0	1	0	1	0	1	2
Terpenoid backbone biosynthesis	Metabolism	Metabolism of terpenoids and polyketides	22	0.23	0.482828	0.14	0.417262	0.14	0.46303	0.14	0.588681	0.14	0.377038	0.14	0.698565	0.64	0.12658	0.27	0.431871	0.68	0.0360373	0.36	0.0496773	0.18	0.637641	0	1	0.091	0.542889	0.091	1	0.18	0.351902	0.091	0.932776	2
Purine metabolism	Metabolism	Nucleotide metabolism	160	0.16	0.86962	0.062	0.997312	0.14	0.328067	0.025	1	0.1	0.307463	0.19	0.388384	0.56	0.0854538	0.29	0.0483556	0.45	0.660836	0.25	0.0511243	0.21	0.486478	0.062	0.540744	0.062	0.731907	0.19	1	0.21	0.0421236	0.16	0.3842	2
Pyrimidine metabolism	Metabolism	Nucleotide metabolism	96	0.12	1	0.083	0.792528	0.17	0.187388	0.01	1	0.073	0.648366	0.16	0.719784	0.6	0.0366113	0.2	0.850236	0.48	0.427978	0.3	0.00945949	0.26	0.151005	0.052	0.675088	0.073	0.630579	0.24	0.690412	0.19	0.207234	0.083	1	2
Drug metabolism - cytochrome P450	Metabolism	Xenobiotics biodegradation and metabolism	66	0.29	0.0974317	0.12	0.457378	0.061	0.943877	0.11	0.632226	0.061	0.745565	0.091	1	0.32	1	0.21	0.7808	0.29	1	0.32	0.0145647	0.23	0.397013	0.03	0.903638	0.015	1	0.17	1	0.2	0.207234	0.091	1	1
Drug metabolism - other enzymes	Metabolism	Xenobiotics biodegradation and metabolism	44	0.27	0.230149	0.045	0.926776	0.11	0.564596	0.045	1	0.068	0.649776	0.091	0.981171	0.5	0.528647	0.36	0.0497022	0.36	0.926464	0.36	0.00898712	0.23	0.42309	0.023	0.903638	0	1	0.36	0.0961807	0.091	0.812046	0.023	1	2
Longevity regulating pathway	Organismal Systems	Aging	87	0.15	0.86962	0.092	0.73738	0.046	1	0.057	1	0.069	0.65782	0.18	0.511861	0.62	0.0247371	0.25	0.397162	0.49	0.347314	0.25	0.112219	0.17	0.7954	0.069	0.521549	0.057	0.740326	0.21	0.969592	0.17	0.295998	0.14	0.751935	1
Longevity regulating pathway - multiple species	Organismal Systems	Aging	62	0.15	0.86962	0.13	0.399179	0.081	0.814506	0.11	0.619926	0.048	0.814447	0.21	0.367895	0.65	0.0247371	0.24	0.521209	0.47	0.505446	0.26	0.131836	0.19	0.637641	0.081	0.517549	0.065	0.672628	0.18	1	0.15	0.519161	0.16	0.534673	1
Adrenergic signaling in cardiomyocytes	Organismal Systems	Circulatory system	144	0.21	0.350979	0.083	0.80624	0.11	0.621603	0.097	0.675607	0.049	0.907315	0.24	0.087884	0.51	0.356329	0.28	0.128236	0.52	0.135211	0.24	0.118559	0.24	0.228667	0.069	0.517549	0.09	0.390414	0.16	1	0.17	0.234313	0.24	0.00357893	1
Vascular smooth muscle contraction	Organismal Systems	Circulatory system	120	0.23	0.21515	0.075	0.881048	0.12	0.476008	0.067	1	0.067	0.700313	0.24	0.0914472	0.57	0.0668132	0.31	0.0452513	0.42	0.82869	0.27	0.0388252	0.18	0.804027	0.042	0.831438	0.05	0.869924	0.12	1	0.19	0.136096	0.27	0.000709333	3
Axon guidance	Organismal Systems	Development	173	0.24	0.0974317	0.092	0.751282	0.1	0.713033	0.1	0.596315	0.081	0.584197	0.2	0.289137	0.57	0.0527988	0.23	0.521209	0.58	0.00470957	0.18	0.582857	0.22	0.343786	0.058	0.580829	0.1	0.34818	0.27	0.26833	0.21	0.0337391	0.28	2.976e-06	3
Osteoclast differentiation	Organismal Systems	Development	127	0.17	0.72	0.13	0.351143	0.17	0.109502	0.055	1	0.11	0.279435	0.21	0.245498	0.54	0.178303	0.15	1	0.69	5.5424e-06	0.2	0.439782	0.22	0.372511	0.047	0.749624	0.071	0.630579	0.17	1	0.17	0.250232	0.13	0.89808	1
Salivary secretion	Organismal Systems	Digestive system	88	0.19	0.516129	0.068	0.893187	0.15	0.312479	0.057	1	0.068	0.661347	0.26	0.0739243	0.57	0.12032	0.27	0.228019	0.45	0.597895	0.17	0.697244	0.19	0.637641	0.057	0.615776	0.1	0.379984	0.11	1	0.25	0.0165538	0.28	0.00112457	2
Gastric acid secretion	Organismal Systems	Digestive system	75	0.16	0.805381	0.11	0.606426	0.12	0.525876	0.053	1	0.067	0.671279	0.25	0.115631	0.49	0.566026	0.24	0.521209	0.48	0.432068	0.19	0.56367	0.16	0.868361	0.08	0.511469	0.08	0.584036	0.11	1	0.19	0.234313	0.27	0.00645787	1
Protein digestion and absorption	Organismal Systems	Digestive system	88	0.33	0.00507733	0.057	0.953673	0.11	0.586667	0.034	1	0.045	0.885079	0.091	1	0.55	0.216051	0.4	0.001136	0.49	0.375273	0.16	0.780814	0.3	0.0419404	0.068	0.521549	0.057	0.743762	0.16	1	0.1	0.849269	0.25	0.00972049	4
Bile secretion	Organismal Systems	Digestive system	68	0.15	0.86962	0.088	0.746655	0.18	0.187388	0.059	1	0.088	0.5721	0.16	0.667495	0.57	0.137169	0.29	0.171761	0.46	0.577945	0.31	0.0201096	0.25	0.250904	0.074	0.517549	0.044	0.869117	0.18	1	0.16	0.397808	0.19	0.270235	1
PPAR signaling pathway	Organismal Systems	Endocrine system	72	0.28	0.10299	0.15	0.210974	0.083	0.814506	0.097	0.736649	0.042	0.890682	0.15	0.719784	0.6	0.0701277	0.21	0.792356	0.44	0.652554	0.36	0.00115061	0.15	0.887651	0.069	0.521549	0.056	0.743762	0.15	1	0.11	0.772757	0.21	0.122708	1
Insulin signaling pathway	Organismal Systems	Endocrine system	138	0.17	0.714144	0.1	0.673276	0.12	0.564596	0.12	0.580829	0.087	0.485061	0.22	0.19667	0.59	0.0247371	0.18	0.937531	0.51	0.176168	0.24	0.111141	0.2	0.534204	0.058	0.582997	0.1	0.34818	0.26	0.451705	0.16	0.36421	0.16	0.443469	1
Insulin secretion	Organismal Systems	Endocrine system	85	0.2	0.482828	0.059	0.948573	0.13	0.46303	0.047	1	0.071	0.649776	0.18	0.558615	0.55	0.187985	0.34	0.0272663	0.49	0.349665	0.24	0.193939	0.19	0.666384	0.059	0.580829	0.082	0.542889	0.18	1	0.15	0.454015	0.27	0.00345763	2
Ovarian steroidogenesis	Organismal Systems	Endocrine system	49	0.29	0.16653	0.1	0.641507	0.14	0.423263	0.1	0.67957	0.061	0.717111	0.12	0.85878	0.47	0.690949	0.22	0.664828	0.43	0.710904	0.16	0.697244	0.16	0.7954	0.082	0.517549	0	1	0.1	1	0.18	0.285018	0.27	0.0243007	1
Progesterone-mediated oocyte maturation	Organismal Systems	Endocrine system	94	0.17	0.738954	0.074	0.855817	0.11	0.658852	0.085	0.834138	0.064	0.740578	0.21	0.294036	0.65	0.00590328	0.32	0.0483556	0.6	0.0141945	0.33	0.00211181	0.26	0.177003	0.053	0.653075	0.064	0.692218	0.23	0.751869	0.2	0.121608	0.19	0.181483	4
Estrogen signaling pathway	Organismal Systems	Endocrine system	97	0.18	0.709091	0.082	0.799515	0.11	0.589858	0.093	0.762877	0.082	0.597912	0.24	0.137141	0.57	0.111675	0.2	0.855734	0.57	0.0439197	0.25	0.118559	0.22	0.427828	0.041	0.813323	0.082	0.534047	0.15	1	0.15	0.433398	0.18	0.343339	1
Melanogenesis	Organismal Systems	Endocrine system	101	0.16	0.830011	0.15	0.177337	0.099	0.730598	0.089	0.790718	0.079	0.611128	0.19	0.476866	0.6	0.0330655	0.26	0.336317	0.52	0.167631	0.17	0.716333	0.14	0.984569	0.03	0.95898	0.089	0.459917	0.18	1	0.22	0.0562572	0.22	0.0349097	2
Prolactin signaling pathway	Organismal Systems	Endocrine system	70	0.11	1	0.13	0.393943	0.086	0.801324	0.11	0.596315	0.1	0.454616	0.19	0.506817	0.63	0.0313504	0.17	0.924006	0.53	0.192667	0.26	0.120813	0.26	0.212876	0.029	0.91362	0.1	0.402505	0.27	0.501765	0.14	0.538135	0.14	0.712975	1
Thyroid hormone synthesis	Organismal Systems	Endocrine system	74	0.11	1	0.068	0.881048	0.22	0.0395951	0.095	0.762877	0.095	0.457956	0.24	0.150219	0.55	0.203004	0.28	0.204765	0.51	0.257898	0.28	0.0482174	0.14	0.966625	0.054	0.649454	0.081	0.572052	0.14	1	0.22	0.100848	0.27	0.00550498	3
Thyroid hormone signaling pathway	Organismal Systems	Endocrine system	116	0.12	1	0.095	0.721423	0.095	0.780287	0.043	1	0.06	0.765175	0.18	0.518682	0.6	0.0247371	0.24	0.460325	0.47	0.515584	0.26	0.0569551	0.19	0.666384	0.026	1	0.1	0.366674	0.29	0.17563	0.13	0.677986	0.17	0.342518	1
Oxytocin signaling pathway	Organismal Systems	Endocrine system	151	0.13	1	0.099	0.696214	0.12	0.525876	0.079	0.947753	0.053	0.864568	0.25	0.0512374	0.52	0.335362	0.25	0.395142	0.53	0.0865824	0.18	0.631398	0.21	0.428465	0.053	0.672642	0.06	0.740326	0.17	1	0.17	0.241351	0.2	0.0462066	1
Glucagon signaling pathway	Organismal Systems	Endocrine system	99	0.17	0.735233	0.081	0.802041	0.13	0.46303	0.091	0.762877	0.071	0.649776	0.22	0.219001	0.56	0.15361	0.2	0.824778	0.53	0.167631	0.3	0.00884884	0.17	0.811236	0.071	0.517549	0.1	0.379984	0.22	0.835532	0.17	0.285018	0.16	0.471407	1
Regulation of lipolysis in adipocytes	Organismal Systems	Endocrine system	54	0.2	0.488421	0.17	0.177337	0.13	0.46567	0.056	1	0.037	0.885092	0.22	0.31054	0.54	0.321663	0.31	0.135658	0.5	0.354679	0.2	0.422294	0.22	0.427828	0.093	0.459736	0.056	0.740326	0.2	0.96865	0.26	0.040972	0.26	0.0243007	2
Renin secretion	Organismal Systems	Endocrine system	65	0.23	0.350979	0.077	0.801174	0.14	0.428659	0.11	0.632226	0.092	0.513455	0.18	0.515032	0.45	0.820004	0.28	0.258209	0.49	0.375273	0.15	0.780814	0.18	0.673262	0.077	0.517549	0.092	0.467263	0.17	1	0.15	0.454318	0.34	0.000178844	1
Aldosterone synthesis and secretion	Organismal Systems	Endocrine system	82	0.23	0.329363	0.11	0.570707	0.11	0.621603	0.037	1	0.085	0.584197	0.2	0.437521	0.51	0.422524	0.26	0.389557	0.46	0.528725	0.22	0.29038	0.16	0.877078	0.073	0.517549	0.12	0.34818	0.12	1	0.17	0.314038	0.23	0.0274821	1
Circadian entrainment	Organismal Systems	Environmental adaptation	96	0.14	0.977831	0.12	0.393943	0.1	0.690029	0.083	0.852201	0.062	0.745565	0.28	0.0282229	0.52	0.351945	0.3	0.0874835	0.56	0.0521031	0.15	0.873544	0.17	0.850197	0.083	0.459736	0.083	0.528777	0.14	1	0.17	0.331543	0.24	0.0133555	2
Endocrine and other factor-regulated calcium reabsorption	Organismal Systems	Excretory system	47	0.21	0.482828	0.11	0.606426	0.15	0.387681	0.085	0.792341	0.043	0.819046	0.15	0.71958	0.53	0.356329	0.23	0.604526	0.51	0.321335	0.3	0.0630818	0.17	0.745019	0.064	0.548626	0.11	0.402505	0.19	0.995451	0.17	0.36421	0.26	0.0380748	1
Vasopressin-regulated water reabsorption	Organismal Systems	Excretory system	44	0.23	0.399593	0.045	0.926776	0.091	0.71279	0.045	1	0.045	0.787694	0.18	0.527757	0.59	0.141281	0.2	0.792356	0.5	0.364504	0.2	0.422294	0.16	0.804027	0.045	0.700791	0.11	0.379984	0.16	1	0.16	0.432645	0.27	0.0243007	1
Chemokine signaling pathway	Organismal Systems	Immune system	181	0.12	1	0.19	0.002236	0.21	0.00154514	0.061	1	0.11	0.213839	0.27	0.00948561	0.56	0.0544656	0.21	0.812945	0.55	0.0275906	0.26	0.0196039	0.26	0.0526707	0.077	0.430091	0.061	0.740326	0.18	1	0.28	5.536e-05	0.11	1	6
Complement and coagulation cascades	Organismal Systems	Immune system	78	0.17	0.759322	0.12	0.502382	0.13	0.46567	0.013	1	0.077	0.611128	0.15	0.719784	0.53	0.343704	0.21	0.81485	0.58	0.0457405	0.45	6.56e-07	0.22	0.429222	0.15	0.0415277	0.038	0.929166	0.13	1	0.17	0.352223	0.27	0.0048731	4
Platelet activation	Organismal Systems	Immune system	120	0.18	0.709091	0.083	0.802041	0.13	0.423263	0.058	1	0.025	1	0.22	0.222501	0.56	0.114275	0.27	0.218656	0.6	0.00503024	0.28	0.0140537	0.27	0.0841339	0.05	0.705241	0.033	1	0.14	1	0.14	0.55339	0.24	0.0048731	3
Antigen processing and presentation	Organismal Systems	Immune system	68	0.13	0.953556	0.26	0.000822857	0.25	0.00701197	0.074	0.961073	0.059	0.752277	0.25	0.137141	0.35	1	0.18	0.90021	0.69	0.000458667	0.25	0.151536	0.35	0.0076615	0	1	0.059	0.740326	0.15	1	0.32	0.000832	0.059	1	5
Toll-like receptor signaling pathway	Organismal Systems	Immune system	102	0.11	1	0.078	0.819541	0.13	0.46567	0.039	1	0.059	0.767103	0.16	0.719784	0.5	0.514324	0.15	1	0.62	0.00361158	0.088	1	0.2	0.628633	0.049	0.715107	0.059	0.740326	0.15	1	0.23	0.0410791	0.11	1	2
NOD-like receptor signaling pathway	Organismal Systems	Immune system	164	0.13	1	0.14	0.161205	0.12	0.564596	0.049	1	0.055	0.843856	0.18	0.496456	0.49	0.542288	0.22	0.697621	0.57	0.00791505	0.17	0.731151	0.19	0.673694	0.049	0.738092	0.03	1	0.21	0.993383	0.21	0.0254626	0.12	1	2
RIG-I-like receptor signaling pathway	Organismal Systems	Immune system	68	0.12	1	0.13	0.368778	0.13	0.46303	0.074	0.961073	0.044	0.863092	0.13	0.848364	0.43	0.880481	0.21	0.812555	0.47	0.486442	0.1	0.983358	0.15	0.897716	0.029	0.905389	0.015	1	0.18	1	0.29	0.00365682	0.088	1	1
Cytosolic DNA-sensing pathway	Organismal Systems	Immune system	61	0.098	1	0.11	0.523196	0.11	0.565875	0.049	1	0.033	0.933269	0.11	0.9342	0.43	0.878151	0.16	0.936376	0.49	0.380686	0.11	0.930623	0.098	1	0.049	0.68744	0.033	0.941495	0.066	1	0.3	0.00548117	0.049	1	1
Hematopoietic cell lineage	Organismal Systems	Immune system	93	0.11	1	0.32	1.0944e-07	0.31	3.84e-06	0.054	1	0.054	0.804848	0.39	1.776e-05	0.44	0.877123	0.17	0.939777	0.58	0.0270629	0.19	0.489823	0.49	2.7936e-09	0.086	0.459469	0.032	0.999949	0.15	1	0.3	0.000602667	0.14	0.747142	6
Natural killer cell mediated cytotoxicity	Organismal Systems	Immune system	125	0.16	0.82901	0.17	0.0508149	0.22	0.00665873	0.048	1	0.072	0.648366	0.26	0.0453367	0.46	0.831017	0.11	1	0.57	0.0241193	0.21	0.332382	0.22	0.343786	0.032	0.962344	0.056	0.785569	0.18	1	0.22	0.0420614	0.048	1	4
IL-17 signaling pathway	Organismal Systems	Immune system	89	0.1	1	0.15	0.226419	0.24	0.00665873	0.067	1	0.15	0.100582	0.18	0.52884	0.6	0.0544656	0.21	0.779526	0.47	0.479209	0.19	0.522569	0.11	1	0.034	0.903638	0.067	0.645349	0.17	1	0.21	0.0847081	0.11	1	1
Th1 and Th2 cell differentiation	Organismal Systems	Immune system	90	0.21	0.399593	0.24	0.000822857	0.29	5.6128e-05	0.033	1	0.022	1	0.22	0.22787	0.43	0.88681	0.14	1	0.71	1.3024e-05	0.18	0.630067	0.33	0.00710794	0.022	1	0.033	0.991294	0.12	1	0.27	0.00548117	0.044	1	5
Th17 cell differentiation	Organismal Systems	Immune system	105	0.18	0.653425	0.24	0.0006176	0.3	4.664e-06	0.067	1	0.057	0.78619	0.29	0.0165471	0.5	0.542288	0.15	1	0.68	5.76e-05	0.18	0.60338	0.35	0.000852364	0.048	0.734872	0.067	0.656163	0.16	1	0.25	0.00988148	0.048	1	6
T cell receptor signaling pathway	Organismal Systems	Immune system	101	0.19	0.569398	0.22	0.002592	0.25	0.00154514	0.059	1	0.069	0.65782	0.31	0.0067638	0.48	0.698909	0.13	1	0.59	0.0125708	0.25	0.113639	0.34	0.00347339	0.05	0.705241	0.04	0.94425	0.19	1	0.3	0.00052544	0.05	1	6
B cell receptor signaling pathway	Organismal Systems	Immune system	70	0.16	0.819398	0.19	0.0668154	0.2	0.0946285	0.043	1	0.14	0.179782	0.24	0.156347	0.6	0.0689008	0.071	1	0.7	0.000224	0.16	0.769862	0.36	0.005633	0.071	0.517549	0.071	0.630579	0.19	1	0.23	0.0690487	0.057	1	2
Fc epsilon RI signaling pathway	Organismal Systems	Immune system	66	0.15	0.855256	0.091	0.73174	0.091	0.761456	0.03	1	0.076	0.618889	0.26	0.116137	0.59	0.0912108	0.076	1	0.56	0.0945815	0.15	0.793801	0.32	0.0346394	0.061	0.574153	0.045	0.865725	0.2	0.995451	0.18	0.268203	0.076	1	1
Fc gamma R-mediated phagocytosis	Organismal Systems	Immune system	86	0.17	0.714144	0.07	0.881048	0.14	0.40694	0.047	1	0.13	0.224565	0.24	0.129657	0.63	0.0207691	0.15	1	0.69	0.000127812	0.23	0.203755	0.31	0.0201283	0.081	0.484626	0.058	0.740326	0.21	0.954971	0.16	0.366631	0.13	0.847921	3
Leukocyte transendothelial migration	Organismal Systems	Immune system	109	0.15	0.916751	0.12	0.431576	0.12	0.525876	0.064	1	0.046	0.907315	0.24	0.116137	0.52	0.324968	0.21	0.792356	0.61	0.00525732	0.18	0.591211	0.29	0.0289988	0.083	0.459736	0.046	0.908781	0.22	0.85189	0.16	0.417868	0.17	0.335494	2
Intestinal immune network for IgA production	Organismal Systems	Immune system	46	0.043	1	0.24	0.0158609	0.26	0.018737	0.043	1	0.065	0.661347	0.33	0.0325261	0.33	1	0.26	0.424672	0.7	0.00317836	0.17	0.619595	0.57	5.232e-07	0.022	0.909783	0	1	0.13	1	0.28	0.0254626	0.043	1	6
Long-term potentiation	Organismal Systems	Nervous system	67	0.09	1	0.075	0.802041	0.1	0.657498	0.03	1	0.09	0.555281	0.19	0.460745	0.49	0.57141	0.13	1	0.6	0.0317215	0.25	0.137115	0.16	0.82261	0.03	0.903638	0.12	0.34818	0.18	1	0.12	0.709572	0.13	0.75559	1
Neurotrophin signaling pathway	Organismal Systems	Nervous system	118	0.21	0.350979	0.13	0.351143	0.085	0.873104	0.085	0.834138	0.076	0.611128	0.25	0.0796188	0.64	0.00272227	0.19	0.90021	0.57	0.0270629	0.22	0.240672	0.24	0.250904	0.068	0.517549	0.093	0.390414	0.2	0.995451	0.16	0.36421	0.14	0.75559	2
Glutamatergic synapse	Organismal Systems	Nervous system	111	0.15	0.86962	0.09	0.751282	0.14	0.312479	0.099	0.675607	0.045	0.909383	0.2	0.388384	0.48	0.690228	0.24	0.442492	0.61	0.00335243	0.18	0.614532	0.24	0.219773	0.054	0.650804	0.063	0.700048	0.22	0.883482	0.13	0.700577	0.21	0.0545367	1
Cholinergic synapse	Organismal Systems	Nervous system	112	0.16	0.819398	0.11	0.591283	0.089	0.820642	0.071	0.985363	0.08	0.611128	0.23	0.137765	0.51	0.422524	0.23	0.556952	0.6	0.00731022	0.18	0.630651	0.24	0.233188	0.08	0.459736	0.036	0.999949	0.19	1	0.12	0.709572	0.17	0.367022	1
Inflammatory mediator regulation of TRP channels	Organismal Systems	Sensory system	91	0.2	0.483396	0.099	0.695635	0.11	0.621603	0.088	0.792341	0.077	0.611128	0.24	0.129657	0.58	0.0759762	0.27	0.218656	0.6	0.0107203	0.2	0.446709	0.22	0.421047	0.066	0.540744	0.044	0.908781	0.15	1	0.18	0.269222	0.19	0.235638	1
NES represents the enrichment percentage and FDR represents the corrected p-value.
