# Supplementary material for: A systematic analysis of immune genes and overall survival in cancer patients
Source: BMC Cancer. 2019 Dec 16;19:1225. doi: 10.1186/s12885-019-6414-6 (PMC6915928; doi:10.1186/s12885-019-6414-6)
Supplement: Supplementary file 3 — Additional file 3: Table S2. HRs of 48 PIGs shared by 6 cancer types (FDR < 0.05). [file 12885_2019_6414_MOESM3_ESM.xls]

## Sheet: Supplementary_table 2
Supplemental Table 2. HRs of 48 PIGs shared by 6 cancer types (FDR<0.05).
Gene	BRCA_HR	CESC_HR	HNSC_HR	LGG_HR	LUAD_HR	SARC_HR
PRKCB	0.6	0.37	0.72	0.48	0.54	0.51
SLAMF1	0.65	0.46	0.55	2.17	0.54	0.54
ARHGAP15	0.66	0.49	0.67	2.79	0.51	0.53
STAT5A	0.63	0.42	0.65	3.02	0.66	0.51
CD27	0.55	0.34	0.49	1.73	0.6	0.59
ITK	0.58	0.47	0.54	2.18	0.51	0.59
CCR7	0.6	0.35	0.44	1.61	0.57	0.49
ACAP1	0.62	0.51	0.63	2.75	0.52	0.58
TLR10	0.61	0.41	0.62	1.66	0.54	0.35
APOBEC3H	0.64	0.43	0.64	1.91	0.64	0.51
CD247	0.59	0.47	0.58	2.14	0.58	0.58
CD48	0.6	0.46	0.65	2.41	0.64	0.56
CD3G	0.63	0.45	0.58	2.36	0.69	0.55
CCR5	0.61	0.54	0.61	3.11	0.61	0.47
ITGAL	0.57	0.49	0.59	2.8	0.55	0.59
GRAP2	0.64	0.47	0.63	0	0.52	0.5
CXCR5	0.65	0.48	0.49	0	0.68	0.44
CD1B	0.54	0.41	0.72	0	0.55	0.6
CD79A	0.5	0.51	0.46	0	0.57	0.51
CD1E	0.64	0.48	0.68	0	0.52	0.42
LY9	0.61	0.37	0.58	0	0.58	0.5
ZAP70	0.65	0.37	0.46	2.8	0.56	0
PSTPIP1	0.58	0.53	0.71	0.36	0.66	0
WAS	0.67	0.51	0.67	2.07	0.64	0
SLAMF6	0.59	0.38	0.53	2.26	0.68	0
IRF4	0.64	0.51	0.56	0.54	0.59	0
CD37	0.6	0.47	0.7	2.18	0.62	0
CYTIP	0.67	0.56	0.62	2.64	0.68	0
TSHR	0.65	0.4	0.7	0.46	0.65	0
CD3E	0.58	0.43	0.62	2.38	0.65	0
SH2D1A	0.61	0.47	0.6	2.63	0	0.61
CD3D	0.5	0.4	0.61	2.19	0	0.57
LGALS2	0.49	0.51	0.64	0.49	0	0.44
CXCR6	0.64	0.48	0.58	2.57	0	0.57
CECR1	0.52	0.54	0	2.94	0.53	0.4
CIITA	0.57	0	0.72	4.03	0.57	0.55
LTB	0.66	0	0.66	1.87	0.67	0.47
TNFRSF17	0.57	0	0.54	0.63	0.65	0.56
FLT3	0.62	0	0.45	0.62	0.61	0.42
CD40LG	0.53	0	0.56	2.18	0.49	0.41
LILRA4	0	0.31	0.6	1.54	0.51	0.5
LCK	0	0.49	0.55	1.91	0.57	0.59
CD79B	0	0.46	0.55	2.67	0.66	0.6
PTPRC	0	0.52	0.63	2.67	0.61	0.59
BLNK	0	0.52	0.55	1.97	0.61	0.46
NCKAP1L	0	0.51	0.7	1.83	0.61	0.54
ICOS	0	0.49	0.65	2.51	0.67	0.51
CSF2RB	0	0.54	0.56	2.13	0.55	0.48
