# Supplementary material for: A systematic analysis of immune genes and overall survival in cancer patients
Source: BMC Cancer. 2019 Dec 16;19:1225. doi: 10.1186/s12885-019-6414-6 (PMC6915928; doi:10.1186/s12885-019-6414-6)
Supplement: Supplementary file 4 — Additional file 4: Table S3. Differentially expressed PIGs of 14 cancer types (FDR < 0.05). [file 12885_2019_6414_MOESM4_ESM.xls]

## Sheet: Sheet1
Supplemental Table 3. Differentially expressed PIGs of 14 cancer types (FDR<0.05).
Cancer	Case	Control	PIGs	Up_PIGs	Down_PIGs	Percent
BLCA	408	19	304	53	100	0.5
BRCA	1095	113	282	62	91	0.54
COAD	285	41	149	33	44	0.52
ESCA	184	11	0	0	0	0
HNSC	520	44	397	83	70	0.39
KIRC	533	72	948	369	181	0.58
KIRP	290	32	395	77	132	0.53
LIHC	374	50	369	74	157	0.63
LUAD	517	59	448	68	198	0.59
LUSC	501	51	110	14	73	0.79
PRAD	497	52	0	0	0	0
STAD	415	35	275	43	97	0.51
THCA	505	59	0	0	0	0
UCEC	176	13	1	0	1	1
Case: The number of cancer samples
Control: The number of control samples
PIGs: The number of all prognostic immune genes with FDR (adjusted p-value )<0.05
Up_PIGs: Upregulated prognostic immune genes with FDR (adjusted p-value )<0.05
Down_PIGs: Downregulated prognostic immune genes with FDR (adjusted p-value )<0.05
Percent: The ratio of differentially expressed PIGs to all PGs with FDR (adjusted p-value )<0.05
